# Supplementary material for: Mucilaginibacter sp. Strain Metal(loid) and Antibiotic Resistance Isolated from Estuarine Soil Contaminated Mine Tailing from the Fundão Dam
Source: Genes (Basel). 2022 Jan 19;13(2):174. doi: 10.3390/genes13020174 (PMC8871858; doi:10.3390/genes13020174)
Supplement: Supplementary file 1 [file genes-13-00174-s001.zip]

Archive with 1 entries (1 files):
- genes-1513269-supplementary.pdf
